# Supplementary material for: Bimodal Ultrasound and X-ray Bioimaging Properties of Particulate Calcium Fluoride Biomaterial
Source: Molecules. 2021 Sep 7;26(18):5447. doi: 10.3390/molecules26185447 (PMC8472579; doi:10.3390/molecules26185447)
Supplement: Supplementary file 1 [file molecules-26-05447-s001.zip]

Archive with 1 entries (1 files):
- molecules-1341068-supplementary.pdf
